# Supplementary material for: Heterogeneous cardiac sympathetic innervation gradients promote arrhythmogenesis in murine dilated cardiomyopathy
Source: JCI Insight. 2023 Nov 22;8(22):e157956. doi: 10.1172/jci.insight.157956 (PMC10721311; doi:10.1172/jci.insight.157956)
Supplement: Supporting data values [file jciinsight-8-157956-s231.xlsx]

## Sheet: Figure 1D
Fibrosis					LVEF					EDD (mm)
Early		Late			Early		Late			Early		Late
WT	DCM	WT	DCM		WT	DCM	WT	DCM		WT	DCM	WT	DCM
3.90942	4.22875	1.30505	3.95839		69.7	47.1	75.5	29		3.6	5.4	3.7	4.6
2.95322	2.88087	1.16536	3.23476		76	43.3	73.8	23		3.7	4.6	3.4	4.9
1.62727	5.88864	1.91559			73.6	56	78.8	26		3.7	4.7	3.4	5.1
1.64292	6.79044	1.31107	4.59234		71.3	46.6	79.6	25		3.4	5	4	4.7
2.23786	4.64462	1.04192	4.42321		75.2	29.9	82.9	40.6		3.9	4.8	3.6	5.2
	4.05528	1.93099	4.57816		76	44	73.3	51.5		3.7	5.3	3.6	5.8
	6.01761				68.5	32.3	80.9	37.1		3.8	4.8	3.8	5.2
					78	43.7	82	40.8		4	5.2	3.4	5.4

## Sheet: Figure 2C, 2D
			Base
			WT	DCM
			3.10131	1.56668
			2.44982	1.37685
			2.73646	1.34271
			4.70004	0.920551
DCM				WT
3.48208	4.37757	2.14123	2.12982	4.47396	3.08243	6.52662	8.91448
3.26819	3.87722	1.61656	1.70534	3.35616	2.75888	5.71584	7.27677
2.78075	3.2841	1.49107	1.57413	3.21874	2.19346	4.9275	6.67187
2.67882	2.80942	1.51048	1.33844	2.73785	2.34073	4.48237	6.2306
2.26322	2.5537	1.37982	1.21263	2.86086	2.36735	3.99538	5.80417
2.33728	2.18729	1.37185	1.05019	2.55946	2.1192	3.62942	5.55772
2.17448	2.21427	1.36742	1.02701	2.43598	2.25252	3.38588	5.18649
2.044	2.11086	1.42057	0.971065	2.84218	2.4768	3.0947	5.39928
2.06355	1.53007	1.37056	1.0319	3.26243	2.26536	2.86085	5.29514
1.97637	1.73475	1.32462	0.76515	2.81983	2.62561	2.6349	5.15213
1.68883	1.61702	1.31882	0.812165	3.19863	2.39859	2.9371	5.02598
1.56668	1.37685	1.34271	0.920551	3.10131	2.44982	2.73646	4.70004
			Apex
			WT	DCM
			3.51696	1.95601
			2.17742	1.31935
			3.15134	1.14659
			5.64759	1.03505
DCM				WT
3.58628	3.74755	2.26801	3.7263	3.41362	2.53599	8.0351	11.0088
3.02427	3.27743	1.80674	2.6278	2.65154	2.01934	6.5053	8.74431
2.65626	2.88854	1.64292	2.10365	2.50642	1.75926	5.68827	7.61907
2.95769	2.60866	1.53923	1.82934	2.62361	1.9671	5.06388	6.92939
2.65719	2.36029	1.57962	1.77782	2.63143	1.7023	4.53491	6.73618
2.31635	2.05372	1.48135	1.61282	2.41765	2.00528	4.15381	6.04128
2.28428	1.89036	1.37943	1.50745	2.57435	2.07712	3.90614	6.32357
2.33629	1.95784	1.30432	1.50585	2.69795	1.99912	3.76767	5.84068
2.28204	1.93104	1.31708	1.35842	2.70491	1.73327	3.44453	5.80152
2.25961	1.31356	1.20518	1.3071	2.94797	2.14428	3.28659	5.3415
1.77637	1.34828	1.26159	1.03736	3.21842	1.68818	3.32471	5.88964
1.95601	1.31935	1.14659	1.03505	3.51696	2.17742	3.15134	5.64759
			Anterior
			WT	DCM
			2.39745	0.979614
			1.75699	0.591525
			3.0996	1.36402
			5.3188	0.97461
WT				DCM
3.13518	1.83657	8.19594	12.6815	2.69963	2.43052	2.47313	3.90513
2.44356	1.75878	6.48349	9.76171	1.95803	2.04538	2.07838	2.8321
2.33436	1.527	5.37164	8.12991	1.89264	1.75269	1.83731	2.24742
2.29143	1.48308	5.05696	7.20618	1.75835	1.53791	1.70425	2.08793
2.23318	1.48013	4.12031	6.75675	1.51324	1.30753	1.67079	1.86394
2.03904	1.56804	3.8128	6.3869	1.20336	1.15219	1.55037	1.65829
2.33969	1.58645	3.69567	5.90835	1.4978	1.36905	1.53827	1.61985
2.219	1.54619	3.3511	5.80294	1.32006	0.981096	1.4445	1.55351
2.25833	1.54465	3.12668	5.62155	0.942404	1.01741	1.36319	1.19859
2.51129	1.90225	2.76786	5.44532	1.16549	0.88479	1.40453	1.1461
2.55977	1.76409	3.2933	5.1028	1.36511	0.677133	1.32763	1.14932
2.39745	1.75699	3.0996	5.3188	0.979614	0.591525	1.36402	0.97461
			Posterior
			WT	DCM
			3.15012	1.3655
			2.02872	0.900396
			3.36964	1.56323
			6.70514	1.5196
WT				DCM
4.2883	2.83041	9.6286	16.7394	3.14326	2.7955	2.29394	5.30665
3.25154	2.41009	7.63091	13.0554	2.40764	2.39239	1.67419	3.94202
2.81266	2.0836	6.4565	10.6452	2.42431	2.06677	1.54293	3.17751
2.95146	1.9444	6.03882	9.49285	2.33995	1.68627	1.3989	2.51434
2.57044	2.09933	5.39093	8.81805	2.31129	1.85	1.47809	2.51518
2.53799	1.75008	4.8341	8.00261	2.07645	1.58467	1.31382	2.34506
2.56066	1.7429	4.32428	7.7814	2.10147	1.34238	1.39489	2.01124
2.96552	1.69517	4.11329	7.37557	1.71508	1.46636	1.33495	2.03936
2.88606	1.87706	3.89519	7.3635	1.70391	1.21558	1.35422	1.8966
3.07931	1.85848	3.76665	6.55857	1.80499	1.33752	1.41605	1.7375
3.1245	1.98339	3.74158	6.88859	1.47999	1.0809	1.43705	1.80553
3.15012	2.02872	3.36964	6.70514	1.3655	0.900396	1.56323	1.5196
			Hindleg
			WT	DCM
			1.99183	1.32855
			1.35673	0.513839
			0.431636	0.449443
			1.29416	0.257025
WT				DCM
1	1	1	1	1	1	1	1
1.22102	1.02048	1.1891	1.12406	1.08872	0.91147	1.05077	1.08773
1.19606	1.11483	1.26209	1.18484	1.1237	0.932805	1.14041	1.1651
1.26094	1.25984	1.23134	1.15697	1.07597	0.853522	1.0646	1.00626
1.40055	0.998154	0.935708	1.24364	1.1294	1.02207	0.984209	1.3057
1.24534	1.11237	0.996204	1.2817	1.0752	0.994809	1.01228	0.794749
1.49881	1.14561	0.890342	1.3117	0.961786	0.819532	1.15692	1.1511
1.35832	0.911811	0.93346	1.23242	1.10828	0.812826	1.05549	0.972877
1.55893	1.07066	1.10272	1.23975	0.942572	0.657435	1.1041	1.10399
1.32976	1.117	0.849152	1.38904	0.906054	0.893606	1.04316	0.680228
1.5133	0.932465	0.970044	1.58848	0.596461	0.634509	1.01043	0.91577
1.97667	1.24498	1.01392	1.53143	0.83669	0.642411	1.2639	0.691758
			S. Mediastinum
			WT	DCM
			3.07473	1.33958
			1.79437	1.07478
			0.836372	0.761093
			2.45309	0.652872
WT				DCM
2.45893	1.5865	1.78157	3.00242	1.52075	1.53087	0.735088	1.51102
2.35506	1.49012	1.59795	3.15405	1.62227	1.50814	0.644153	1.2439
2.25529	1.66624	1.38492	2.79882	1.62702	1.41594	0.628851	1.06769
2.37361	1.69007	1.36712	2.991	1.37054	1.25928	0.60993	0.928589
2.41983	1.48602	1.19208	2.53685	1.54935	1.21177	0.567652	0.941208
2.41617	1.7432	1.18927	2.70926	1.24359	1.09412	0.587525	0.836113
2.30919	1.67076	1.07219	2.40497	1.26973	1.1465	0.568602	0.861271
2.43965	1.47084	0.998865	2.59125	1.43815	1.03265	0.592281	0.670684
2.48197	1.81954	0.99803	2.67326	1.41869	1.10007	0.569438	0.794784
2.71507	1.69138	0.915738	2.38022	1.1447	1.16283	0.699801	0.559339
2.65996	1.96633	0.674451	2.43341	1.31486	1.05281	0.789392	0.594754
3.07473	1.79437	0.836372	2.45309	1.33958	1.07478	0.761093	0.652872

## Sheet: Figure 3B, 3E, 3F, 3G
Wall Thickness			Chamber Size			Max Gradient			Mean Gradient
WT	DCM		WT	DCM		WT	DCM		WT	DCM
1160.89	809.819		1916.68	2385.96		2.23677	4.64523		1.44865	0.858564
1215.68	707.744		1509.18	2277.24		2.03889	4.75803		0.905458	2.27232
1163.08	653.347		1942.53	1517.26		1.49981	7.33285		1.32035	1.64706
1099.2	948.379		1507.54	1862.91		4.53252	8.49096		1.27519	3.68618
1466.06	908.04		2077.91	2809.04		1.91875	2.31532		1.23034	1.62215
1571.95	788.2		1082.77	2231.45		2.12421	4.1383		1.32582	1.59538
767.885	752.303		1687.09	2404.92		2.71615	3.75579		1.4373	1.30628
1233.67	646.945		1590.21	1948.01		2.27329	2.99762		1.65631	1.73415
1289.15	882.489		1867.61	1859.58		2.90011	2.90707			1.91887
										1.96285
										2.46616
		Septal	Lateral	Posterior	Anterior	Septal	Lateral	Posterior	Anterior
Base	M-1	1.90388	2.05487	1.57135	1.39199	4.64523	1.14957	0.676206	1.61672
	M-2	1.50319	1.0511	1.44162	2.03889	1.43684	4.53221	2.85585	4.75803
	M-3	1.44114	1.32794	0.77329	1.16548	7.11369	2.08508	6.19092	0.700868
	M-4	4.53252	1.14521	1.48152	1.75869	3.39727	1.78308	1.13152	2.04303
	M-5	1.39118	1.39549	1.28566	1.52137	1.78831	1.29326		1.20372
	M-6	1.40726	1.65211	1.43459	1.06964	1.07027	1.05396	1.03431	1.88656
	M-7	2.71616	1.00819	1.00386	0.812047	0.983521	1.50939		3.75579
	M-8	1.07775	1.32847	0.700668	0.940403	1.64654	2.49665	1.56238	1.28198
	M-9	1.98705		1.67572	2.90011	2.29017	1.72523	1.71744	1.90651
Mid	M-1	1.70719	1.47624	0.950117	0.827833	2.14049	0.940544	1.19778	1.29381
	M-2		1.77655	1.27839	1.25834	1.51621	4.04026	1.91091	1.39143
	M-3	1.49981	0.938924		1.26777	4.23939	5.43838	7.09986	7.33285
	M-4	1.88936	1.53966	1.43133	1.41263	4.80893	3.55688	3.13414	1.47412
	M-5	1.91875	1.34755	1.51822	1.37035	2.02684	1.16551	1.65263	1.25717
	M-6	1.03436	2.12421	1.74998	1.14287	2.00315	1.58688	1.10558	1.50034
	M-7		1.3732	1.4282	0.898923	3.09509	1.60553	0.453368	1.15405
	M-8	1.74063	1.52978	0.853048	1.09489	1.42281	1.85872	1.65449	1.40104
	M-9	1.33007	1.53779		1.87956	2.90707	1.37438	1.1376	1.57495
Apex	M-1	1.22461	1.14166	2.23677	1.57134	0.94323	0.813368	0.940649	1.22885
	M-2	1.26606	0.969006	1.07503	0.927152	2.37384	2.15455	3.49455	3.14094
	M-3					1.38301	4.79581	4.05865	1.64706
	M-4	1.52903	1.44228	2.14319	0.983367	3.31095	8.49096	1.24835	3.91292
	M-5	1.50557	1.32371	1.57716	1.48939	2.10433	1.14991	2.31532	1.7053
	M-6	1.94115	1.11716	1.41531	1.01415	4.1383	0.925729	1.60304	2.14001
	M-7	1.67014	0.921682	0.896616	2.08576	1.19845	1.0237	2.54937	1.75566
	M-8	1.8803	2.15243	2.27329		1.493	2.99762	1.81358	1.77257
	M-9	1.89102	1.64263	1.97517	1.64014	2.0916	2.1238	2.31567	2.07626
Adjacent Gradients
Base			Mid			Apex
WT	DCM		WT	DCM		WT	DCM
1.54317	3.36626		2.06224	1.83993		1.27367	1.84096
1.47621	3.01226		1.64145	1.78705		1.95923	1.59186
1.77573	3.2109		1.78326	1.47407		1.28314	1.70268
1.7626	6.32659		1.75832	2.11431		1.37126	2.20838
2.75952	3.75901		1.41182	2.39173		1.77004	1.62194
2.03448	2.87811		1.62473	2.1884		1.4281	2.11287
1.47458	2.8191		1.35023	1.90265		1.35023	1.60233
1.2709	2.96915		1.50084	8.00823		1.50084	2.11966
1.71727	10.1498		1.76117	2.24248		1.76117	2.09743
2.29568	1.60451		1.39201	1.81707		1.47928	2.46478
1.62963	1.56512		1.87228	2.90627		1.5359	4.52807
2.89433	3.57488		1.33827	2.41289		1.6718	1.79643
1.51013	1.36572		1.31939	2.46877		1.74525	1.60227
1.67954	1.16145		1.68643	2.37041		2.07942	1.30712
1.40612	1.48566		1.21512	1.67913		1.29708	1.74841
1.6728	1.941		2.20739	3.40456		1.91406	3.25057
1.84504	1.78998		1.85725	1.43534		1.90308	2.19579
2.03994	1.732		1.82541	2.69706		1.83451	3.80234
1.53639	3.80397		1.52761	3.75762		1.71948	2.53729
1.9403	3.81872		1.51295	6.82688		2.44894	2.12723
2.71732	1.52875		1.57354	3.54135		1.59449	1.9616
1.87199	2.34296		7.09067	2.10399		1.79345	2.02053
1.69167	2.2232		7.26974	2.61432		2.94437	3.41695
1.5373	1.94748		2.57565	1.28045		2.30581	1.61905
1.4595	2.31346		1.43053	1.47456		1.39771	1.41184
1.29512	1.10508		1.01694	3.76815		1.31963	1.56178
1.30692	1.73491		1.22831	3.12719		1.42017	1.10713
Relative Expression Sema3a/GAPDH						Relative Expression Sema3a/GAPDH
WT Endo	DCM Endo		WT Epi	DCM Epi		WT Endo	DCM Endo		WT Epi	DCM Epi
0.728111	2.82727		0.896804	1.42643		0.740768	1.6729		0.305541	0.483754
0.925812	1.88716		1.25045	1.129		1.21499	1.08074		1.22951	0.308106
0.773863	1.08805		0.793805	1.04856		0.635081	1.00083		0.133279	0.537069
0.680899	1.21141		0.754615	1.34908		0.608458	1.39441		0.156633	1.65738
0.766755			1.44117			0.899318			0.607047
0.905544			1.92726			0.658075			0.48618

## Sheet: Figure 4
	Long-Axis Gradient and Heterogeneity
		WT									DCM
		M - 1	M - 2	M - 3	M - 4	M - 5	M - 6	M - 7	M - 8	M - 9	M - 1	M - 2	M - 3	M - 4	M - 5	M - 6	M - 7	M - 8	M - 9
B/M	Septal	1.11521		1.04072	2.39898	1.37922	1.36051		1.61506	1.49394	2.17017	1.05523	1.678	1.41553	1.13338	1.87163	3.14695	1.15724	1.26937
	Lateral	1.39196	1.69019	1.41432	1.34444	1.03558	1.28575	1.36205	1.15154		1.22224	1.12176	2.60823	1.9948	1.10961	1.50564	1.0637	1.34321	1.25528
	Posterior	1.65385	1.12769		1.03506	1.18088	1.21985	1.42271	1.21748		1.77133	1.49449	1.14682	2.76984		1.06891		1.05896	1.50971
	Anterior	1.68149	1.6203	1.08776	1.24498	1.11021	1.06846	1.10698	1.16428	1.54297	1.24958	3.41951	10.4625	1.38593	1.0444	1.25742	3.25444	1.09287	1.21052
M/A	Septal	1.39407			1.23566	1.27443	1.87667		1.08024	1.42174	2.26932	1.56564	3.06533	1.45243	1.03824	2.06589	2.58258	1.04933	1.38988
	Lateral	1.29307	1.83338		1.06752	1.01801	1.90143	1.48988	1.40702	1.06818	1.15636	1.87522	1.13399	2.38719	1.01356	1.71419	1.56837	1.61274	1.54528
	Posterior	2.3542	1.18917		1.49734	1.03883	1.23647	1.59287	2.6649		1.27336	1.82873	1.74931	2.51063	1.40099	1.44996	5.62318	1.09616	2.03558
	Anterior	1.89814	1.35721		1.43652	1.08687	1.12692	2.32029		1.14597	1.05287	2.25734	4.45208	2.65441	1.35646	1.42635	1.5213	1.26518	1.3183
	Baso-Apical Gradients
	B/M			M/A			Total
	WT	DCM		WT	DCM		WT	DCM
	2	3		3	2		5	5
	2	4		1	5		3	9
	0	6		0	7		0	13
	2	3		0	6		2	9
	0	0		0	0		0	0
	0	2		2	3		2	5
	0	6		2	7		2	13
	1	0		2	1		3	1
	1	1		0	3		1	4

## Sheet: Figure 5 
	Depleted Endo. Innervation
	Yes	No
DCM	5	1
WT	0	5

## Sheet: Figure 6
	PVCs	No PVCS
WT	2	6
DCM	10	2
	Couplets	No Couplets
WT	1	7
DCM	8	4
	NSVT	No NSVT
WT	0	8
DCM	5	7
PVCs			Arrythmogenicity
WT	DCM		WT	DCM
0	0		0	4
0	1		1	4
0	6		1.5	1.5
0	45		5	10
142	144		7	9
0	8		2	7
0	31		0	12
1	1		7	14
	5			11
	0			8
	4			5
				2.5
Correlation
Avg Gradient	AI
1.39946	1.5
1.91412	11
1.6283	5
1.35286	4
1.77761	8
2.11356	14
1.81952	4
1.54599	10

## Sheet: Supp. 1 
	Base					Apex						Hindleg							S. Mediastinum
		2.73646	1.86687					3.15134	1.38795				0.431636	1.02588						0.836372	1.42938
		4.70004	1.71073					5.64759	2.09185				1.29416	0.399474						2.45309	0.742552
	Untreated		Treated				Untreated		Treated				Untreated		Treated				Untreated		Treated
2.5	6.52662	8.91448	2.38281	2.57998		2.5	8.0351	11.0088	3.22928	3.47945		2.5	0.42571	0.845062	1.26193	1.02274		2.5	1.78157	3.00242	2.10483	1.18082
7.5	5.71584	7.27677	1.50071	1.94677		7.5	6.5053	8.74431	1.95817	2.34528		7.5	0.506212	0.949903	1.21626	1.03576		7.5	1.59795	3.15405	1.71191	1.02578
12.5	4.9275	6.67187	1.50612	1.58628		12.5	5.68827	7.61907	1.59924	2.07703		12.5	0.537286	1.00127	1.23532	0.931664		12.5	1.38492	2.79882	1.56514	0.943065
17.5	4.48237	6.2306	1.62681	1.29887		17.5	5.06388	6.92939	1.46368	1.8147		17.5	0.524194	0.977714	1.25333	0.888615		17.5	1.36712	2.991	1.56509	0.828803
22.5	3.99538	5.80417	1.53121	1.57986		22.5	4.53491	6.73618	1.50835	1.6779		22.5	0.39834	1.05095	1.14932	0.848549		22.5	1.19208	2.53685	1.57434	0.794426
27.5	3.62942	5.55772	1.48195	1.6426		27.5	4.15381	6.04128	1.52503	1.68773		27.5	0.424094	1.08312	0.959477	0.674746		27.5	1.18927	2.70926	1.53083	0.835685
32.5	3.38588	5.18649	1.57698	1.64547		32.5	3.90614	6.32357	1.49204	1.68421		32.5	0.379028	1.10847	1.07691	0.770966		32.5	1.07219	2.40497	1.44051	0.861717
37.5	3.0947	5.39928	1.39785	1.68092		37.5	3.76767	5.84068	1.34774	1.73752		37.5	0.397384	1.04147	1.01724	0.845886		37.5	0.998865	2.59125	1.41586	0.842896
42.5	2.86085	5.29514	1.66932	1.52389		42.5	3.44453	5.80152	1.35641	1.68805		42.5	0.469441	1.04767	0.933966	0.647215		42.5	0.99803	2.67326	1.4021	0.770027
47.5	2.6349	5.15213	1.39287	1.70965		47.5	3.28659	5.3415	1.81719	1.63244		47.5	0.361493	1.17382	0.78691	0.570284		47.5	0.915738	2.38022	1.31281	0.788229
52.5	2.9371	5.02598	1.82859	1.82741		52.5	3.32471	5.88964	1.31727	2.20958		52.5	0.412958	1.34237	0.989663	0.652217		52.5	0.674451	2.43341	1.65533	0.794955
57.5	2.73646	4.70004	1.86687	1.71073		57.5	3.15134	5.64759	1.38795	2.09185		57.5	0.431636	1.29416	1.02588	0.399474		57.5	0.836372	2.45309	1.42938	0.742552

## Sheet: Supp. 2 
	Body Weight (g)			Heart Weight (g)			Heart/Tibia Wt. Ratio
	ACSL (-)	ACSL (+)		ACSL (-)	ACSL (+)		ACSL (-)	ACSL (+)
	25.9	25.4		122.9	191.9		7.39	11.42
	25.9	25.6		116.8	142.3		6.99	8.47
	27	25.4		114.6	150.7		6.83	9.13
		25.8			148.1			8.88
	Innervation Gradient
	Base			Apex
	ACSL (-)	ACSL (+)		ACSL (-)	ACSL (+)
	0.684392	1.29704		0.763287	2.48016
	1.18479	1.51725		1.47715	1.92854
	1.65833	3.22697		1.07254	1.56041
	1.56255	2.02102		0.910012	2.10014
	2.18422	3.94765		1.31315	1.78279
	0.769052	1.40044		1.03827	0.809616
	1.34578	2.0464		0.999025	3.5
	1.09674	2.52248		2.20854	3.42328
	0.914748	1.08127		1.12348	2.7949
	0.815866	0.99463		0.940717	2.00129
	1.28178	1.57292		0.791553	1.89945
	1.18751	2.13483		1.01969	1.46915
	0.984171	1.93018		0.612687	0.63718
	1.04184	1.56936		1.31072	0.880464
	1.14444	1.45881		1.35076	1.09317
	1.04463	1.10149		0.941305	0.895772
	1.07228	1.53193		1.15634	0.771989
	1.92494	1.65963		1.21461	1.83175
	1.86626	1.20635		1.50858	1.14365
	1.55582	1.26516		1.87881	0.915239
	1.38125	4.24004		1.67397	1.03245
	1.02899	0.824272		1.22181	1.36668
	1.04764	1.30182		1.31706	1.52577
	0.765967	0.693455		1.31581	0.755497
